# Supplementary material for: The Effect of Temperature on the Hypersensitive Response (HR) in the Brassica napus–Leptosphaeria maculans Pathosystem
Source: Plants (Basel). 2021 Apr 22;10(5):843. doi: 10.3390/plants10050843 (PMC8143495; doi:10.3390/plants10050843)
Supplement: Supplementary file 1 [file plants-10-00843-s001.zip]

Archive with 1 entries (1 files):
- plants-1165266-supplementary.xlsx
