# Supplementary material for: The Effect of Temperature on the Hypersensitive Response (HR) in the Brassica napus–Leptosphaeria maculans Pathosystem
Source: Plants (Basel). 2021 Apr 22;10(5):843. doi: 10.3390/plants10050843 (PMC8143495; doi:10.3390/plants10050843)
Supplement: Supplementary file 1 [file plants-10-00843-s001.zip › plants-1165266-supplementary.xlsx]

## Sheet: Sheet1
Name	Sequence 5' to 3'	B. napus Locus
Actin-F	CCTCAGCACTTTCCAACAGA	NM_001316010.1
Actin-R	CCAGAAGGCAGAAACACTTAGA
BON1-F	CAATGGCAAACACAGTCTCATC	XM_013787352.2
BON1-R	CTTTGTCCAGCACCAGTAGTAG
PR1-F	AAGCTCAAGACAGTCCACAAG	U70666.1
PR1-R	TAGTCGGTCGGCGTAGTT
PR2-F	CGTCTCTCTACAATTCGCTCTG	XM_013886724.2
PR2-R	GAGATTGGCGTCGAAGAAGT
